# Supplementary material for: Experimental and Theoretical Investigations on the Supermolecular Structure of Isoliquiritigenin and 6-O-α-d-Maltosyl-β-cyclodextrin Inclusion Complex
Source: Int J Mol Sci. 2015 Aug 4;16(8):17999–8017. doi: 10.3390/ijms160817999 (PMC4581232; doi:10.3390/ijms160817999)
Supplement: Supplementary File 1 [file ijms-16-17999-s001.zip › Supplementary File/SFile1_optimized_strucure.pdb]

TITLE       Required
REMARK   1 File created by GaussView 5.0.8
HETATM    1  C           0      -5.739  -4.713   4.715                       C
HETATM    2  C           0      -5.887  -3.318   5.387                       C
HETATM    3  C           0      -5.588  -2.184   4.373                       C
HETATM    4  C           0      -6.392  -2.400   3.057                       C
HETATM    5  C           0      -6.234  -3.853   2.525                       C
HETATM    6  C           0      -7.268  -4.147   1.417                       C
HETATM    7  C           0      -1.372  -7.732   4.676                       C
HETATM    8  C           0      -1.686  -6.901   5.954                       C
HETATM    9  C           0      -2.539  -5.660   5.590                       C
HETATM   10  C           0      -3.790  -6.124   4.786                       C
HETATM   11  C           0      -3.363  -6.973   3.560                       C
HETATM   12  C           0      -4.543  -7.603   2.784                       C
HETATM   13  C           0       2.975  -7.306   1.657                       C
HETATM   14  C           0       3.100  -7.394   3.208                       C
HETATM   15  C           0       1.811  -6.856   3.880                       C
HETATM   16  C           0       0.591  -7.620   3.289                       C
HETATM   17  C           0       0.578  -7.491   1.744                       C
HETATM   18  C           0      -0.524  -8.327   1.050                       C
HETATM   19  C           0       4.652  -3.227  -1.329                       C
HETATM   20  C           0       5.535  -3.720  -0.144                       C
HETATM   21  C           0       4.669  -4.430   0.927                       C
HETATM   22  C           0       3.800  -5.532   0.252                       C
HETATM   23  C           0       3.001  -4.942  -0.940                       C
HETATM   24  C           0       2.343  -6.060  -1.781                       C
HETATM   25  C           0       2.471   1.612  -1.215                       C
HETATM   26  C           0       3.545   1.354  -0.120                       C
HETATM   27  C           0       3.708  -0.167   0.123                       C
HETATM   28  C           0       3.941  -0.907  -1.227                       C
HETATM   29  C           0       2.943  -0.466  -2.335                       C
HETATM   30  C           0       3.428  -0.903  -3.738                       C
HETATM   31  C           0      -2.723   2.423  -0.447                       C
HETATM   32  C           0      -1.686   3.090   0.515                       C
HETATM   33  C           0      -0.354   2.297   0.546                       C
HETATM   34  C           0       0.114   1.995  -0.909                       C
HETATM   35  C           0      -1.017   1.259  -1.671                       C
HETATM   36  C           0      -0.695   0.938  -3.149                       C
HETATM   37  C           0      -6.646  -0.617   1.430                       C
HETATM   38  C           0      -6.465   0.853   1.910                       C
HETATM   39  C           0      -5.004   1.309   1.694                       C
HETATM   40  C           0      -4.619   1.087   0.203                       C
HETATM   41  C           0      -4.951  -0.352  -0.272                       C
HETATM   42  C           0      -4.885  -0.485  -1.812                       C
HETATM   43  O           0      -5.016  -3.302   6.501                       O
HETATM   44  O           0      -5.948  -0.985   5.025                       O
HETATM   45  O           0      -5.797  -1.527   2.097                       O
HETATM   46  O           0      -6.501  -4.824   3.545                       O
HETATM   47  O           0      -6.798  -5.253   0.683                       O
HETATM   48  O           0      -0.446  -6.570   6.547                       O
HETATM   49  O           0      -2.894  -5.044   6.809                       O
HETATM   50  O           0      -4.412  -4.939   4.290                       O
HETATM   51  O           0      -2.522  -8.065   3.947                       O
HETATM   52  O           0      -5.450  -8.314   3.577                       O
HETATM   53  O           0       4.262  -6.681   3.580                       O
HETATM   54  O           0       1.951  -7.088   5.265                       O
HETATM   55  O           0      -0.590  -6.981   3.770                       O
HETATM   56  O           0       1.817  -7.927   1.173                       O
HETATM   57  O           0      -0.585  -9.666   1.447                       O
HETATM   58  O           0       6.203  -2.588   0.378                       O
HETATM   59  O           0       5.575  -4.979   1.858                       O
HETATM   60  O           0       2.851  -5.965   1.226                       O
HETATM   61  O           0       3.853  -4.245  -1.861                       O
HETATM   62  O           0       1.424  -5.560  -2.714                       O
HETATM   63  O           0       3.128   2.054   1.034                       O
HETATM   64  O           0       4.804  -0.313   1.001                       O
HETATM   65  O           0       3.676  -2.284  -0.951                       O
HETATM   66  O           0       2.771   0.950  -2.414                       O
HETATM   67  O           0       4.688  -0.420  -4.113                       O
HETATM   68  O           0      -2.272   3.269   1.783                       O
HETATM   69  O           0       0.577   3.106   1.226                       O
HETATM   70  O           0       1.217   1.092  -0.830                       O
HETATM   71  O           0      -2.204   2.052  -1.693                       O
HETATM   72  O           0      -0.219   2.013  -3.904                       O
HETATM   73  O           0      -6.855   0.905   3.268                       O
HETATM   74  O           0      -4.959   2.679   2.033                       O
HETATM   75  O           0      -3.199   1.211   0.100                       O
HETATM   76  O           0      -6.262  -0.796   0.098                       O
HETATM   77  O           0      -5.593   0.506  -2.526                       O
HETATM   78  H           0      -6.141  -5.534   5.358                       H
HETATM   79  H           0      -6.934  -3.222   5.770                       H
HETATM   80  H           0      -4.481  -2.140   4.155                       H
HETATM   81  H           0      -7.474  -2.168   3.226                       H
HETATM   82  H           0      -5.195  -4.006   2.135                       H
HETATM   83  H           0      -8.271  -4.351   1.842                       H
HETATM   84  H           0      -7.362  -3.266   0.749                       H
HETATM   85  H           0      -0.934  -8.730   4.918                       H
HETATM   86  H           0      -2.246  -7.553   6.671                       H
HETATM   87  H           0      -1.939  -4.935   4.983                       H
HETATM   88  H           0      -4.482  -6.698   5.454                       H
HETATM   89  H           0      -2.800  -6.322   2.833                       H
HETATM   90  H           0      -5.054  -6.810   2.200                       H
HETATM   91  H           0      -4.174  -8.368   2.075                       H
HETATM   92  H           0       3.795  -7.859   1.139                       H
HETATM   93  H           0       3.256  -8.466   3.486                       H
HETATM   94  H           0       1.707  -5.757   3.700                       H
HETATM   95  H           0       0.629  -8.694   3.607                       H
HETATM   96  H           0       0.408  -6.420   1.462                       H
HETATM   97  H           0      -1.501  -7.821   1.199                       H
HETATM   98  H           0      -0.334  -8.393  -0.037                       H
HETATM   99  H           0       5.270  -2.908  -2.201                       H
HETATM  100  H           0       6.299  -4.429  -0.551                       H
HETATM  101  H           0       4.013  -3.685   1.444                       H
HETATM  102  H           0       4.445  -6.383  -0.089                       H
HETATM  103  H           0       2.214  -4.241  -0.563                       H
HETATM  104  H           0       3.104  -6.692  -2.279                       H
HETATM  105  H           0       1.719  -6.709  -1.139                       H
HETATM  106  H           0       2.432   2.684  -1.528                       H
HETATM  107  H           0       4.513   1.797  -0.463                       H
HETATM  108  H           0       2.800  -0.572   0.636                       H
HETATM  109  H           0       4.994  -0.739  -1.580                       H
HETATM  110  H           0       1.941  -0.930  -2.151                       H
HETATM  111  H           0       3.425  -2.010  -3.792                       H
HETATM  112  H           0       2.764  -0.519  -4.533                       H
HETATM  113  H           0      -3.539   3.131  -0.731                       H
HETATM  114  H           0      -1.509   4.136   0.166                       H
HETATM  115  H           0      -0.495   1.327   1.107                       H
HETATM  116  H           0       0.402   2.947  -1.423                       H
HETATM  117  H           0      -1.225   0.281  -1.152                       H
HETATM  118  H           0       0.018   0.089  -3.184                       H
HETATM  119  H           0      -1.611   0.639  -3.691                       H
HETATM  120  H           0      -7.719  -0.921   1.429                       H
HETATM  121  H           0      -7.162   1.503   1.314                       H
HETATM  122  H           0      -4.314   0.734   2.366                       H
HETATM  123  H           0      -5.142   1.845  -0.438                       H
HETATM  124  H           0      -4.211  -1.072   0.163                       H
HETATM  125  H           0      -3.849  -0.292  -2.150                       H
HETATM  126  H           0      -5.175  -1.505  -2.129                       H
HETATM  127  H           0      -4.963  -2.402   6.807                       H
HETATM  128  H           0      -6.081  -0.312   4.355                       H
HETATM  129  H           0      -7.483  -5.478   0.067                       H
HETATM  130  H           0      -0.622  -5.924   7.218                       H
HETATM  131  H           0      -3.560  -4.382   6.615                       H
HETATM  132  H           0      -6.020  -7.676   3.989                       H
HETATM  133  H           0       4.232  -6.576   4.523                       H
HETATM  134  H           0       1.131  -6.816   5.679                       H
HETATM  135  H           0      -1.011  -9.690   2.296                       H
HETATM  136  H           0       6.741  -2.901   1.095                       H
HETATM  137  H           0       5.060  -5.484   2.489                       H
HETATM  138  H           0       1.905  -5.030  -3.337                       H
HETATM  139  H           0       3.687   1.775   1.748                       H
HETATM  140  H           0       5.145  -1.204   0.901                       H
HETATM  141  H           0       5.265  -0.525  -3.361                       H
HETATM  142  H           0      -1.935   2.593   2.378                       H
HETATM  143  H           0       1.413   2.638   1.226                       H
HETATM  144  H           0       0.658   2.210  -3.598                       H
HETATM  145  H           0      -6.720   1.801   3.552                       H
HETATM  146  H           0      -4.050   2.967   1.917                       H
HETATM  147  O           0     -10.588   2.017  -3.802                       O
HETATM  148  C           0      -9.168   1.882  -3.721                       C
HETATM  149  C           0      -8.807   1.667  -2.228                       C
HETATM  150  O           0      -7.410   1.425  -2.101                       O
HETATM  151  C           0      -6.958   0.264  -2.768                       C
HETATM  152  C           0      -7.241   0.318  -4.302                       C
HETATM  153  C           0      -8.745   0.629  -4.541                       C
HETATM  154  O           0      -8.897   0.827  -5.930                       O
HETATM  155  O           0      -6.907  -0.962  -4.797                       O
HETATM  156  C           0      -9.091   2.932  -1.387                       C
HETATM  157  O           0      -9.075   2.675  -0.011                       O
HETATM  158  C           0     -11.053   3.028  -4.669                       C
HETATM  159  O           0     -11.209   2.336  -5.889                       O
HETATM  160  C           0     -12.509   1.788  -6.110                       C
HETATM  161  C           0     -13.563   2.925  -6.236                       C
HETATM  162  O           0     -14.863   2.439  -5.975                       O
HETATM  163  C           0     -13.322   4.071  -5.206                       C
HETATM  164  C           0     -12.367   3.616  -4.072                       C
HETATM  165  O           0     -12.092   4.632  -3.146                       O
HETATM  166  O           0     -12.730   5.190  -5.838                       O
HETATM  167  C           0     -12.391   0.966  -7.418                       C
HETATM  168  O           0     -13.487   0.110  -7.597                       O
HETATM  169  H           0      -8.655   2.796  -4.115                       H
HETATM  170  H           0      -9.374   0.794  -1.819                       H
HETATM  171  H           0      -7.370  -0.667  -2.305                       H
HETATM  172  H           0      -6.603   1.093  -4.794                       H
HETATM  173  H           0      -9.369  -0.250  -4.239                       H
HETATM  174  H           0      -9.762   1.218  -6.066                       H
HETATM  175  H           0      -7.020  -0.922  -5.737                       H
HETATM  176  H           0      -8.388   3.749  -1.644                       H
HETATM  177  H           0     -10.120   3.295  -1.561                       H
HETATM  178  H           0      -8.196   2.388   0.225                       H
HETATM  179  H           0     -10.284   3.804  -4.905                       H
HETATM  180  H           0     -12.772   1.114  -5.256                       H
HETATM  181  H           0     -13.533   3.343  -7.275                       H
HETATM  182  H           0     -15.042   1.769  -6.622                       H
HETATM  183  H           0     -14.292   4.387  -4.744                       H
HETATM  184  H           0     -12.889   2.863  -3.434                       H
HETATM  185  H           0     -11.728   5.373  -3.616                       H
HETATM  186  H           0     -13.414   5.601  -6.348                       H
HETATM  187  H           0     -12.424   1.608  -8.317                       H
HETATM  188  H           0     -11.441   0.396  -7.447                       H
HETATM  189  H           0     -13.431  -0.570  -6.938                       H
HETATM  190  C           0      -0.532  -0.040   6.263                       C
HETATM  191  C           0      -0.255  -0.018   7.656                       C
HETATM  192  C           0      -0.229  -1.245   5.482                       C
HETATM  193  C           0      -1.100   1.117   5.692                       C
HETATM  194  C           0      -0.506   1.137   8.404                       C
HETATM  195  C           0      -1.359   2.253   6.425                       C
HETATM  196  C           0      -1.049   2.258   7.796                       C
HETATM  197  C           0      -0.380  -1.229   4.013                       C
HETATM  198  C           0      -0.423  -2.386   3.328                       C
HETATM  199  C           0      -0.647  -2.552   1.895                       C
HETATM  200  C           0      -1.008  -1.488   1.049                       C
HETATM  201  C           0      -0.545  -3.829   1.328                       C
HETATM  202  C           0      -1.259  -1.691  -0.294                       C
HETATM  203  C           0      -0.795  -4.048  -0.020                       C
HETATM  204  C           0      -1.161  -2.977  -0.837                       C
HETATM  205  H           0      -1.361   1.118   4.638                       H
HETATM  206  H           0      -0.273   1.119   9.465                       H
HETATM  207  H           0      -1.807   3.136   5.982                       H
HETATM  208  H           0      -0.448  -0.270   3.502                       H
HETATM  209  H           0       0.329  -1.804   7.664                       H
HETATM  210  H           0      -1.055   3.283   9.404                       H
HETATM  211  H           0      -1.423  -4.050  -2.402                       H
HETATM  212  H           0      -0.715  -5.049  -0.437                       H
HETATM  213  H           0      -1.557  -0.868  -0.944                       H
HETATM  214  H           0      -0.246  -4.670   1.958                       H
HETATM  215  H           0      -1.113  -0.482   1.451                       H
HETATM  216  H           0      -0.292  -3.307   3.908                       H
HETATM  217  O           0      -1.434  -3.113  -2.155                       O
HETATM  218  O           0      -1.313   3.395   8.478                       O
HETATM  219  O           0       0.249  -1.063   8.313                       O
HETATM  220  O           0       0.145  -2.288   6.051                       O
END
CONECT    1    2   46   50   78
CONECT    2    1    3   43   79
CONECT    3    2    4   44   80
CONECT    4    3    5   45   81
CONECT    5    4    6   46   82
CONECT    6    5   47   83   84
CONECT    7    8   51   55   85
CONECT    8    7    9   48   86
CONECT    9    8   10   49   87
CONECT   10    9   11   50   88
CONECT   11   10   12   51   89
CONECT   12   11   52   90   91
CONECT   13   14   56   60   92
CONECT   14   13   15   53   93
CONECT   15   14   16   54   94
CONECT   16   15   17   55   95
CONECT   17   16   18   56   96
CONECT   18   17   57   97   98
CONECT   19   20   61   65   99
CONECT   20   19   21   58  100
CONECT   21   20   22   59  101
CONECT   22   21   23   60  102
CONECT   23   22   24   61  103
CONECT   24   23   62  104  105
CONECT   25   26   66   70  106
CONECT   26   25   27   63  107
CONECT   27   26   28   64  108
CONECT   28   27   29   65  109
CONECT   29   28   30   66  110
CONECT   30   29   67  111  112
CONECT   31   32   71   75  113
CONECT   32   31   33   68  114
CONECT   33   32   34   69  115
CONECT   34   33   35   70  116
CONECT   35   34   36   71  117
CONECT   36   35   72  118  119
CONECT   37   38   45   76  120
CONECT   38   37   39   73  121
CONECT   39   38   40   74  122
CONECT   40   39   41   75  123
CONECT   41   40   42   76  124
CONECT   42   41   77  125  126
CONECT   43    2  127
CONECT   44    3  128
CONECT   45    4   37
CONECT   46    1    5
CONECT   47    6  129
CONECT   48    8  130
CONECT   49    9  131
CONECT   50    1   10
CONECT   51    7   11
CONECT   52   12  132
CONECT   53   14  133
CONECT   54   15  134
CONECT   55    7   16
CONECT   56   13   17
CONECT   57   18  135
CONECT   58   20  136
CONECT   59   21  137
CONECT   60   13   22
CONECT   61   19   23
CONECT   62   24  138
CONECT   63   26  139
CONECT   64   27  140
CONECT   65   19   28
CONECT   66   25   29
CONECT   67   30  141
CONECT   68   32  142
CONECT   69   33  143
CONECT   70   25   34
CONECT   71   31   35
CONECT   72   36  144
CONECT   73   38  145
CONECT   74   39  146
CONECT   75   31   40
CONECT   76   37   41
CONECT   77   42  151
CONECT   78    1
CONECT   79    2
CONECT   80    3
CONECT   81    4
CONECT   82    5
CONECT   83    6
CONECT   84    6
CONECT   85    7
CONECT   86    8
CONECT   87    9
CONECT   88   10
CONECT   89   11
CONECT   90   12
CONECT   91   12
CONECT   92   13
CONECT   93   14
CONECT   94   15
CONECT   95   16
CONECT   96   17
CONECT   97   18
CONECT   98   18
CONECT   99   19
CONECT  100   20
CONECT  101   21
CONECT  102   22
CONECT  103   23
CONECT  104   24
CONECT  105   24
CONECT  106   25
CONECT  107   26
CONECT  108   27
CONECT  109   28
CONECT  110   29
CONECT  111   30
CONECT  112   30
CONECT  113   31
CONECT  114   32
CONECT  115   33
CONECT  116   34
CONECT  117   35
CONECT  118   36
CONECT  119   36
CONECT  120   37
CONECT  121   38
CONECT  122   39
CONECT  123   40
CONECT  124   41
CONECT  125   42
CONECT  126   42
CONECT  127   43
CONECT  128   44
CONECT  129   47
CONECT  130   48
CONECT  131   49
CONECT  132   52
CONECT  133   53
CONECT  134   54
CONECT  135   57
CONECT  136   58
CONECT  137   59
CONECT  138   62
CONECT  139   63
CONECT  140   64
CONECT  141   67
CONECT  142   68
CONECT  143   69
CONECT  144   72
CONECT  145   73
CONECT  146   74
CONECT  147  148  158
CONECT  148  147  149  153  169
CONECT  149  148  150  156  170
CONECT  150  149  151
CONECT  151   77  150  152  171
CONECT  152  151  153  155  172
CONECT  153  148  152  154  173
CONECT  154  153  174
CONECT  155  152  175
CONECT  156  149  157  176  177
CONECT  157  156  178
CONECT  158  147  159  164  179
CONECT  159  158  160
CONECT  160  159  161  167  180
CONECT  161  160  162  163  181
CONECT  162  161  182
CONECT  163  161  164  166  183
CONECT  164  158  163  165  184
CONECT  165  164  185
CONECT  166  163  186
CONECT  167  160  168  187  188
CONECT  168  167  189
CONECT  169  148
CONECT  170  149
CONECT  171  151
CONECT  172  152
CONECT  173  153
CONECT  174  154
CONECT  175  155
CONECT  176  156
CONECT  177  156
CONECT  178  157
CONECT  179  158
CONECT  180  160
CONECT  181  161
CONECT  182  162
CONECT  183  163
CONECT  184  164
CONECT  185  165
CONECT  186  166
CONECT  187  167
CONECT  188  167
CONECT  189  168
CONECT  190  191  192  193
CONECT  191  190  194  219
CONECT  192  190  197  220
CONECT  193  190  195  205
CONECT  194  191  196  206
CONECT  195  193  196  207
CONECT  196  194  195  218
CONECT  197  192  198  208
CONECT  198  197  199  216
CONECT  199  198  200  201
CONECT  200  199  202  215
CONECT  201  199  203  214
CONECT  202  200  204  213
CONECT  203  201  204  212
CONECT  204  202  203  217
CONECT  205  193
CONECT  206  194
CONECT  207  195
CONECT  208  197
CONECT  209  219
CONECT  210  218
CONECT  211  217
CONECT  212  203
CONECT  213  202
CONECT  214  201
CONECT  215  200
CONECT  216  198
CONECT  217  204  211
CONECT  218  196  210
CONECT  219  191  209
CONECT  220  192
